# Supplementary material for: Privacy-preserving dataset combination and Lasso regression for healthcare predictions
Source: BMC Med Inform Decis Mak. 2021 Sep 16;21:266. doi: 10.1186/s12911-021-01582-y (PMC8445286; doi:10.1186/s12911-021-01582-y)
Supplement: Supplementary file 1 — Additional file 1: Zip archive containing the log files of the scalability experiments. The archive can be opened with any archive manager, and the included log files (with .log extension) can be read with any text editor. [file 12911_2021_1582_MOESM1_ESM.zip]

Archive with 2 entries (2 files):
- artificial_datasets_scalability.zip
- log_files_scalability.zip
